# Supplementary material for: ﻿Three new species of Theridiidae Sundevall, 1833 (Araneae) from Xizang, China
Source: Zookeys. 2025 Sep 3;1251:1–15. doi: 10.3897/zookeys.1251.164206 (PMC12423636; doi:10.3897/zookeys.1251.164206)
Supplement: XML Treatment for Moneta [file zookeys.1251.164206-treatment1.xml]

<!DOCTYPE tp:taxon-treatment
  PUBLIC "-//TaxonX//DTD Taxonomic Treatment Publishing DTD v0 20100105//EN" "tax-treatment-NSO.dtd">
<tp:taxon-treatment xmlns:tp="http://www.plazi.org/taxpub"><tp:treatment-meta><kwd-group><label>Taxon classification</label><kwd>
                <named-content content-type="kingdom">Animalia</named-content>
              </kwd><kwd>
                <named-content content-type="order">Araneae</named-content>
              </kwd><kwd>
                <named-content content-type="family">Theridiidae</named-content>
              </kwd></kwd-group><mixed-citation publication-type="journal"><person-group><name><surname>Gan</surname><given-names>Jiahui</given-names></name><name><surname>Mi</surname><given-names>Xiaoqi</given-names></name><name><surname>Wang</surname><given-names>Cheng</given-names></name><name><surname>Fan</surname><given-names>Liqing</given-names></name></person-group><article-title>﻿Three new species of <tp:taxon-name><tp:taxon-name-part taxon-name-part-type="family">Theridiidae</tp:taxon-name-part></tp:taxon-name> Sundevall, 1833 (<tp:taxon-name><tp:taxon-name-part taxon-name-part-type="order">Araneae</tp:taxon-name-part></tp:taxon-name>) from Xizang, China</article-title><source>Zookeys</source><day>03</day><month>09</month><year>2025</year><volume>1251</volume><fpage>1</fpage><lpage>15</lpage><pub-id pub-id-type="doi">10.3897/zookeys.1251.164206</pub-id></mixed-citation></tp:treatment-meta><tp:nomenclature><label>﻿Genus</label><tp:taxon-name><object-id xmlns:xlink="http://www.w3.org/1999/xlink" content-type="arpha" xlink:type="simple">4FFC7B61-36FF-5585-8A77-D3A7C4D4DA47</object-id>
              <tp:taxon-name-part taxon-name-part-type="genus" reg="Moneta">Moneta</tp:taxon-name-part>
            </tp:taxon-name><tp:taxon-authority>O. Pickard-Cambridge, 1871</tp:taxon-authority></tp:nomenclature><tp:treatment-sec sec-type="type species" id="SECID0E3NAC"><title>Type species.</title><p><italic><tp:taxon-name><tp:taxon-name-part taxon-name-part-type="genus" reg="Moneta">Moneta</tp:taxon-name-part> <tp:taxon-name-part taxon-name-part-type="species" reg="spinigera">spinigera</tp:taxon-name-part></tp:taxon-name></italic> O. Pickard-Cambridge, 1871.</p></tp:treatment-sec><tp:treatment-sec sec-type="notes" id="SECID0ENOAC"><title>Notes.</title><p><italic><tp:taxon-name><tp:taxon-name-part taxon-name-part-type="genus" reg="Moneta">Moneta</tp:taxon-name-part></tp:taxon-name></italic> is represented by 22 species, mainly distributed in East and Southeast Asia, and extending to Australia (<xref ref-type="bibr" rid="B7">WSC 2025</xref>). Of these, 13 are known from China, and 10 are endemics (<xref ref-type="bibr" rid="B7">WSC 2025</xref>). The genus is considered to be related to <italic><tp:taxon-name><tp:taxon-name-part taxon-name-part-type="genus" reg="Episinus">Episinus</tp:taxon-name-part></tp:taxon-name></italic> Latreille, 1809, from which it can be distinguished from the latter by the clypeus extending far in front of eyes; eye region almost straight laterally; abdomen elongated with two humps, truncated anteriorly, and not overhanging the carapace; and the male palp usually with a lateromarginal projection on the cymbium (<xref ref-type="bibr" rid="B6">Vanuytven 2021</xref>). The taxonomy of the genus remains poorly studied, as 10 species are known only from a single sex, and several others cannot be reliably identified due to the absence of diagnostic illustrations or photographs (<xref ref-type="bibr" rid="B7">WSC 2025</xref>). The genus was not previously reported from Xizang, and the species described below represents its westernmost known record.</p></tp:treatment-sec><ref-list><ref id="B7"><mixed-citation xmlns:xlink="http://www.w3.org/1999/xlink" xlink:type="simple">WSC [World Spider Catalog] (<year>2025</year>) World Spider Catalog, Version 26. Natural History Museum Bern. <ext-link xlink:href="10.24436/2" ext-link-type="doi" xlink:type="simple">https://doi.org/10.24436/2</ext-link> [Accessed on: 28 July 2025]</mixed-citation></ref><ref id="B6"><mixed-citation xmlns:xlink="http://www.w3.org/1999/xlink" xlink:type="simple"><person-group><name name-style="western"><surname>Vanuytven</surname><given-names>H</given-names></name></person-group> (<year>2021</year>) The <tp:taxon-name><tp:taxon-name-part taxon-name-part-type="family">Theridiidae</tp:taxon-name-part></tp:taxon-name> of the World. A key to the genera with their diagnosis and a study of the body length of all known species. Newsletter of the Belgian arachnological. Society 35(Supplement): 1–363.</mixed-citation></ref></ref-list></tp:taxon-treatment>
