# Supplementary material for: ﻿Three new species of Theridiidae Sundevall, 1833 (Araneae) from Xizang, China
Source: Zookeys. 2025 Sep 3;1251:1–15. doi: 10.3897/zookeys.1251.164206 (PMC12423636; doi:10.3897/zookeys.1251.164206)
Supplement: XML Treatment for Moneta linzhi [file zookeys.1251.164206-treatment2.xml]

<!DOCTYPE tp:taxon-treatment
  PUBLIC "-//TaxonX//DTD Taxonomic Treatment Publishing DTD v0 20100105//EN" "tax-treatment-NSO.dtd">
<tp:taxon-treatment xmlns:tp="http://www.plazi.org/taxpub"><tp:treatment-meta><kwd-group><label>Taxon classification</label><kwd>
                <named-content content-type="kingdom">Animalia</named-content>
              </kwd><kwd>
                <named-content content-type="order">Araneae</named-content>
              </kwd><kwd>
                <named-content content-type="family">Theridiidae</named-content>
              </kwd></kwd-group><mixed-citation publication-type="journal"><person-group><name><surname>Gan</surname><given-names>Jiahui</given-names></name><name><surname>Mi</surname><given-names>Xiaoqi</given-names></name><name><surname>Wang</surname><given-names>Cheng</given-names></name><name><surname>Fan</surname><given-names>Liqing</given-names></name></person-group><article-title>﻿Three new species of <tp:taxon-name><tp:taxon-name-part taxon-name-part-type="family">Theridiidae</tp:taxon-name-part></tp:taxon-name> Sundevall, 1833 (<tp:taxon-name><tp:taxon-name-part taxon-name-part-type="order">Araneae</tp:taxon-name-part></tp:taxon-name>) from Xizang, China</article-title><source>Zookeys</source><day>03</day><month>09</month><year>2025</year><volume>1251</volume><fpage>1</fpage><lpage>15</lpage><pub-id pub-id-type="doi">10.3897/zookeys.1251.164206</pub-id></mixed-citation></tp:treatment-meta><tp:nomenclature><label>﻿</label><tp:taxon-name><object-id xmlns:xlink="http://www.w3.org/1999/xlink" content-type="arpha" xlink:type="simple">DC8D544A-F035-5EA0-BEC9-B045026F64FB</object-id>
              <tp:taxon-name-part taxon-name-part-type="genus" reg="Moneta">Moneta</tp:taxon-name-part>
              <tp:taxon-name-part taxon-name-part-type="species" reg="linzhi">linzhi</tp:taxon-name-part>
              <object-id xmlns:xlink="http://www.w3.org/1999/xlink" content-type="zoobank" xlink:type="simple">https://zoobank.org/D242E3EE-8985-4850-AA43-829032A6773F</object-id>
            </tp:taxon-name><tp:taxon-authority>Gan, Mi &amp; Wang</tp:taxon-authority><tp:taxon-status xmlns:xlink="http://www.w3.org/1999/xlink" xlink:type="simple">sp. nov.</tp:taxon-status><xref ref-type="fig" rid="F1">Figs 1</xref><xref ref-type="fig" rid="F2">, 2</xref><xref ref-type="fig" rid="F5">, 5A, B</xref><xref ref-type="fig" rid="F8">, 8</xref></tp:nomenclature><tp:treatment-sec sec-type="type material" id="SECID0EMBAE"><title>Type material.</title><p><bold><italic>Holotype</italic></bold> • ♂ (<abbrev xmlns:xlink="http://www.w3.org/1999/xlink" xlink:title="Museum of Tongren University" id="ABBRID0EXBAE" xlink:type="simple">TRU</abbrev>-XZ-THR-0001), China: Xizang Autonomous Region, Linzhi City, Bomi County, Gangyunshanlin Scenic Area (<named-content xmlns:xlink="http://www.w3.org/1999/xlink" content-type="dwc:verbatimCoordinates" xlink:type="simple"><named-content content-type="geo-json" specific-use="{&#34;type&#34;:&#34;Point&#34;,&#34;coordinates&#34;:[95.570333,29.877667]}" id="NCID0E5BAE" xlink:type="simple">29°52.66'N, 95°34.22'E</named-content></named-content>, c. 2658 m), 21.V. 2024, X.Q. Mi et al. leg. <bold><italic>Paratypes</italic></bold> • 4♀13♂ (<abbrev xmlns:xlink="http://www.w3.org/1999/xlink" xlink:title="Museum of Tongren University" id="ABBRID0EGCAE" xlink:type="simple">TRU</abbrev>-XZ-THR-0002–0018), same data as for holotype; • 2♀ (<abbrev xmlns:xlink="http://www.w3.org/1999/xlink" xlink:title="Museum of Tongren University" id="ABBRID0EKCAE" xlink:type="simple">TRU</abbrev>-XZ-THR-0019–0020), same site as for holotype, 29.VI. 2023, C. Wang leg.</p></tp:treatment-sec><tp:treatment-sec sec-type="etymology" id="SECID0EOCAE"><title>Etymology.</title><p>The species name is a noun in apposition and derived from the type locality, Linzhi City.</p></tp:treatment-sec><tp:treatment-sec sec-type="diagnosis" id="SECID0ETCAE"><title>Diagnosis.</title><p>The male of this species is closely similar to that of <italic><tp:taxon-name><tp:taxon-name-part taxon-name-part-type="genus" reg="Moneta">M.</tp:taxon-name-part> <tp:taxon-name-part taxon-name-part-type="species" reg="tumulicola">tumulicola</tp:taxon-name-part></tp:taxon-name></italic> Zhu, 1998 in having a very similar palpal structure, but it can be easily distinguished by the following: (1) embolic apophysis (<abbrev xmlns:xlink="http://www.w3.org/1999/xlink" xlink:title="embolic apophysis" id="ABBRID0EEDAE" xlink:type="simple">EA</abbrev>) is sheet-shaped in ventral view (Fig. <xref ref-type="fig" rid="F1">1B</xref>) vs almost bar-shaped (<xref ref-type="bibr" rid="B9">Zhu 1998</xref>: fig. 190A); and (2) ventrally extending portion of the distal cymbium is about 2/5 the bulb width and having a blunt end in prolateral view (Fig. <xref ref-type="fig" rid="F1">1A</xref>) vs about 4/5 the bulb width and having a rather pointed end (<xref ref-type="bibr" rid="B9">Zhu 1998</xref>: fig. 190B). This species is also similar to that of <italic><tp:taxon-name><tp:taxon-name-part taxon-name-part-type="genus" reg="Moneta">M.</tp:taxon-name-part> <tp:taxon-name-part taxon-name-part-type="species" reg="oupeng">oupeng</tp:taxon-name-part></tp:taxon-name></italic> Lin &amp; Li, 2024 in having similar copulatory organs, but it can be easily distinguished by the following: (1) embolus (E) is arc-shaped in ventral view (Fig. <xref ref-type="fig" rid="F1">1B</xref>) vs invisible (<xref ref-type="bibr" rid="B4">Lin et al. 2024b</xref>: fig. 10B); (2) retrolateral branch of the ventral tegular apophysis (<abbrev xmlns:xlink="http://www.w3.org/1999/xlink" xlink:title="ventral tegular apophysis" id="ABBRID0ELEAE" xlink:type="simple">VTA</abbrev>) is sclerotized distally and has a blunt tip in ventral view (Fig. <xref ref-type="fig" rid="F1">1B</xref>) vs membranous and has a somewhat pointed tip (<xref ref-type="bibr" rid="B4">Lin et al. 2024b</xref>: fig. 10B); (3) prolateral tegular apophysis (<abbrev xmlns:xlink="http://www.w3.org/1999/xlink" xlink:title="prolateral tegular apophysis" id="ABBRID0EXEAE" xlink:type="simple">PTA</abbrev>) is about as long as wide (Fig. <xref ref-type="fig" rid="F1">1A</xref>) vs obviously wider than long (<xref ref-type="bibr" rid="B4">Lin et al. 2024b</xref>: fig. 10A); (4) basal epigynal plate (<abbrev xmlns:xlink="http://www.w3.org/1999/xlink" xlink:title="basal epigynal plate" id="ABBRID0EDFAE" xlink:type="simple">BP</abbrev>) is far away from the atrium about the atrial length (Figs <xref ref-type="fig" rid="F2">2A</xref>, <xref ref-type="fig" rid="F5">5A</xref>) vs almost touched (<xref ref-type="bibr" rid="B4">Lin et al. 2024b</xref>: fig. 11A); and (5) copulatory ducts (<abbrev xmlns:xlink="http://www.w3.org/1999/xlink" xlink:title="copulatory duct" id="ABBRID0ETFAE" xlink:type="simple">CD</abbrev>) are obvious wider than long (Figs <xref ref-type="fig" rid="F2">2B</xref>, <xref ref-type="fig" rid="F5">5B</xref>) vs almost as wide as long (<xref ref-type="bibr" rid="B4">Lin et al. 2024b</xref>: fig. 11B).</p><fig id="F1" position="float" orientation="portrait"><object-id xmlns:xlink="http://www.w3.org/1999/xlink" content-type="doi" xlink:type="simple">10.3897/zookeys.1251.164206.figure1</object-id><object-id xmlns:xlink="http://www.w3.org/1999/xlink" content-type="arpha" xlink:type="simple">CA19FE0A-C61C-53AF-9A83-2EA0D25535F0</object-id><label>Figure 1.</label><caption><p>Male palp of <italic><tp:taxon-name><tp:taxon-name-part taxon-name-part-type="genus" reg="Moneta">Moneta</tp:taxon-name-part> <tp:taxon-name-part taxon-name-part-type="species" reg="linzhi">linzhi</tp:taxon-name-part></tp:taxon-name></italic> Gan, Mi &amp; Wang, sp. nov., holotype. A. Prolateral view; B. Ventral view; C. Retrolateral view. Scale bars: 0.1 mm.</p></caption><graphic xmlns:xlink="http://www.w3.org/1999/xlink" xlink:href="zookeys-1251-001_article-164206__-g001.jpg" position="float" orientation="portrait" xlink:type="simple" id="oo_1408373.jpg"><uri content-type="original_file" xlink:type="simple">https://binary.pensoft.net/fig/1408373</uri></graphic></fig><fig id="F2" position="float" orientation="portrait"><object-id xmlns:xlink="http://www.w3.org/1999/xlink" content-type="doi" xlink:type="simple">10.3897/zookeys.1251.164206.figure2</object-id><object-id xmlns:xlink="http://www.w3.org/1999/xlink" content-type="arpha" xlink:type="simple">E1954D78-F6E1-5824-A64C-7057C8FA9C35</object-id><label>Figure 2.</label><caption><p><italic><tp:taxon-name><tp:taxon-name-part taxon-name-part-type="genus" reg="Moneta">Moneta</tp:taxon-name-part> <tp:taxon-name-part taxon-name-part-type="species" reg="linzhi">linzhi</tp:taxon-name-part></tp:taxon-name></italic> Gan, Mi &amp; Wang, sp. nov. A, B, D, E. Female paratype (<abbrev xmlns:xlink="http://www.w3.org/1999/xlink" xlink:title="Museum of Tongren University" id="ABBRID0EOHAE" xlink:type="simple">TRU</abbrev>-XZ-THR-0002), C. Male holotype. A. Epigyne, ventral view; B. Vulva, dorsal view; C, E. Habitus, dorsal view; D. Ditto, lateral view. Scale bars: 0.1 mm (A, B); 0.5 mm (C–E).</p></caption><graphic xmlns:xlink="http://www.w3.org/1999/xlink" xlink:href="zookeys-1251-001_article-164206__-g002.jpg" position="float" orientation="portrait" xlink:type="simple" id="oo_1408374.jpg"><uri content-type="original_file" xlink:type="simple">https://binary.pensoft.net/fig/1408374</uri></graphic></fig></tp:treatment-sec><tp:treatment-sec sec-type="description" id="SECID0EXHAE"><title>Description.</title><p><bold>Male</bold> (holotype; Figs <xref ref-type="fig" rid="F1">1</xref>, <xref ref-type="fig" rid="F2">2C</xref>). Total length 2.65. Carapace 1.10 long, 1.00 wide. Abdomen 1.61 long, 1.03 wide. Carapace oval, yellow except surrounding dark brown, with irregular dark patch behind PMEs. Radial grooves indistinct. Clypeus projecting, 0.13 high. <abbrev xmlns:xlink="http://www.w3.org/1999/xlink" xlink:title="anterior eye row" id="ABBRID0EHIAE" xlink:type="simple">AER</abbrev> slightly recurved and <abbrev xmlns:xlink="http://www.w3.org/1999/xlink" xlink:title="posterior eye row" id="ABBRID0ELIAE" xlink:type="simple">PER</abbrev> straight. Eye sizes and inter-distances: <abbrev xmlns:xlink="http://www.w3.org/1999/xlink" xlink:title="anterior median eye" id="ABBRID0EPIAE" xlink:type="simple">AME</abbrev> 0.08, <abbrev xmlns:xlink="http://www.w3.org/1999/xlink" xlink:title="anterior lateral eye" id="ABBRID0ETIAE" xlink:type="simple">ALE</abbrev> 0.11, <abbrev xmlns:xlink="http://www.w3.org/1999/xlink" xlink:title="posterior median eye" id="ABBRID0EXIAE" xlink:type="simple">PME</abbrev> 0.08, <abbrev xmlns:xlink="http://www.w3.org/1999/xlink" xlink:title="posterior lateral eye" id="ABBRID0E2IAE" xlink:type="simple">PLE</abbrev> 0.08, <abbrev xmlns:xlink="http://www.w3.org/1999/xlink" xlink:title="anterior median eye" id="ABBRID0E6IAE" xlink:type="simple">AME</abbrev>–<abbrev xmlns:xlink="http://www.w3.org/1999/xlink" xlink:title="anterior median eye" id="ABBRID0EDJAE" xlink:type="simple">AME</abbrev> 0.17, <abbrev xmlns:xlink="http://www.w3.org/1999/xlink" xlink:title="anterior median eye" id="ABBRID0EHJAE" xlink:type="simple">AME</abbrev>–<abbrev xmlns:xlink="http://www.w3.org/1999/xlink" xlink:title="anterior lateral eye" id="ABBRID0ELJAE" xlink:type="simple">ALE</abbrev> 0.17, <abbrev xmlns:xlink="http://www.w3.org/1999/xlink" xlink:title="posterior median eye" id="ABBRID0EPJAE" xlink:type="simple">PME</abbrev>–<abbrev xmlns:xlink="http://www.w3.org/1999/xlink" xlink:title="posterior median eye" id="ABBRID0ETJAE" xlink:type="simple">PME</abbrev> 0.17, <abbrev xmlns:xlink="http://www.w3.org/1999/xlink" xlink:title="posterior median eye" id="ABBRID0EXJAE" xlink:type="simple">PME</abbrev>–<abbrev xmlns:xlink="http://www.w3.org/1999/xlink" xlink:title="posterior lateral eye" id="ABBRID0E2JAE" xlink:type="simple">PLE</abbrev> 0.21, <abbrev xmlns:xlink="http://www.w3.org/1999/xlink" xlink:title="anterior lateral eye" id="ABBRID0E6JAE" xlink:type="simple">ALE</abbrev>–<abbrev xmlns:xlink="http://www.w3.org/1999/xlink" xlink:title="posterior lateral eye" id="ABBRID0EDKAE" xlink:type="simple">PLE</abbrev> 0.17. Chelicerae saffron yellow, base black grey. Endites beige. Labium pale grey, base black grey. Sternum pale yellow and edge black grey. Legs beige, with black grey stripes on side. Measurements of legs: I 5.86 (2.08, 1.75, 1.75, 0.28), II 4.11 (1.28, 1.50, 1.13, 0.20), III 2.22 (0.73, 0.63, 0.63, 0.23), IV 4.33 (1.50, 1.25, 1.25, 0.33). Dorsum of abdomen mainly dark except central portion pale, covered with off-white spots, with central furcella, and pair of longitudinal yellow sigilla lateral to furcella; venter off-white, anterior black grey.</p><p><bold><italic>Palp</italic></bold> (Fig. <xref ref-type="fig" rid="F1">1A–C</xref>): femur c. 4.5 times longer than wide, yellow except base and terminus dark prolaterally; patella c. 2 times longer than wide, yellow except terminal dark; tibia c. 1.4 times longer than wide, gradually widened from base to distal end; cymbium almost 1.5 times longer than wide; prolateral tegular apophysis (<abbrev xmlns:xlink="http://www.w3.org/1999/xlink" xlink:title="prolateral tegular apophysis" id="ABBRID0ESKAE" xlink:type="simple">PTA</abbrev>) irregular, large, mainly sheet-shaped in prolateral view; ventral tegular apophysis (<abbrev xmlns:xlink="http://www.w3.org/1999/xlink" xlink:title="ventral tegular apophysis" id="ABBRID0EWKAE" xlink:type="simple">VTA</abbrev>) divided into slender, distally curved prolateral branch and wider, distally sclerotized retrolateral branch; conductor (C) almost triangular, membranous; embolus (E) strongly curved medially, originates from anterior 1/3 portion of retrolateral side of bulb, rather pointed apically; embolic apophysis (<abbrev xmlns:xlink="http://www.w3.org/1999/xlink" xlink:title="embolic apophysis" id="ABBRID0E1KAE" xlink:type="simple">EA</abbrev>) sheet-shaped, almost parallel to emblolus, with pointed tip.</p><p><bold>Female</bold> (<abbrev xmlns:xlink="http://www.w3.org/1999/xlink" xlink:title="Museum of Tongren University" id="ABBRID0ECLAE" xlink:type="simple">TRU</abbrev>-XZ-THR-0002, Fig. <xref ref-type="fig" rid="F2">2A, B, D, E</xref>; <abbrev xmlns:xlink="http://www.w3.org/1999/xlink" xlink:title="Museum of Tongren University" id="ABBRID0EKLAE" xlink:type="simple">TRU</abbrev>-XZ-THR-0003, Fig. <xref ref-type="fig" rid="F5">5A, B</xref>). Total length 2.39. Carapace 1.01 long, 0.95 wide. Abdomen 1.34 long, 1.00 wide. Clypeus 0.13 high. Eye sizes and inter-distances: <abbrev xmlns:xlink="http://www.w3.org/1999/xlink" xlink:title="anterior median eye" id="ABBRID0ESLAE" xlink:type="simple">AME</abbrev> 0.05, <abbrev xmlns:xlink="http://www.w3.org/1999/xlink" xlink:title="anterior lateral eye" id="ABBRID0EWLAE" xlink:type="simple">ALE</abbrev> 0.08, <abbrev xmlns:xlink="http://www.w3.org/1999/xlink" xlink:title="posterior median eye" id="ABBRID0E1LAE" xlink:type="simple">PME</abbrev> 0.06, <abbrev xmlns:xlink="http://www.w3.org/1999/xlink" xlink:title="posterior lateral eye" id="ABBRID0E5LAE" xlink:type="simple">PLE</abbrev> 0.07, <abbrev xmlns:xlink="http://www.w3.org/1999/xlink" xlink:title="anterior median eye" id="ABBRID0ECMAE" xlink:type="simple">AME</abbrev>–<abbrev xmlns:xlink="http://www.w3.org/1999/xlink" xlink:title="anterior median eye" id="ABBRID0EGMAE" xlink:type="simple">AME</abbrev> 0.15, <abbrev xmlns:xlink="http://www.w3.org/1999/xlink" xlink:title="anterior median eye" id="ABBRID0EKMAE" xlink:type="simple">AME</abbrev>–<abbrev xmlns:xlink="http://www.w3.org/1999/xlink" xlink:title="anterior lateral eye" id="ABBRID0EOMAE" xlink:type="simple">ALE</abbrev> 0.16, <abbrev xmlns:xlink="http://www.w3.org/1999/xlink" xlink:title="posterior median eye" id="ABBRID0ESMAE" xlink:type="simple">PME</abbrev>–<abbrev xmlns:xlink="http://www.w3.org/1999/xlink" xlink:title="posterior median eye" id="ABBRID0EWMAE" xlink:type="simple">PME</abbrev> 0.16, <abbrev xmlns:xlink="http://www.w3.org/1999/xlink" xlink:title="posterior median eye" id="ABBRID0E1MAE" xlink:type="simple">PME</abbrev>–<abbrev xmlns:xlink="http://www.w3.org/1999/xlink" xlink:title="posterior lateral eye" id="ABBRID0E5MAE" xlink:type="simple">PLE</abbrev> 0.21, <abbrev xmlns:xlink="http://www.w3.org/1999/xlink" xlink:title="anterior lateral eye" id="ABBRID0ECNAE" xlink:type="simple">ALE</abbrev>–<abbrev xmlns:xlink="http://www.w3.org/1999/xlink" xlink:title="posterior lateral eye" id="ABBRID0EGNAE" xlink:type="simple">PLE</abbrev> 0.12. Measurements of legs: I 4.99 (1.73, 1.55, 1.48, 0.23), II 3.61 (1.13, 1.15, 1.15, 0.18), III 2.06 (0.65, 0.68, 0.55, 0.18), IV 4.11 (1.38, 1.23, 1.25, 0.25). Habitus (Fig. <xref ref-type="fig" rid="F2">2D, E</xref>) similar to that of male.</p><p><bold><italic>Epigyne</italic></bold> (Figs <xref ref-type="fig" rid="F2">2A, B</xref>, <xref ref-type="fig" rid="F5">5A, B</xref>): slightly longer than wide, with base plate slightly beyond epigastric groove; atrium oval, centrally located; copulatory openings (<abbrev xmlns:xlink="http://www.w3.org/1999/xlink" xlink:title="copulatory opening" id="ABBRID0E4NAE" xlink:type="simple">CO</abbrev>) beneath antero-lateral portions of atrium; copulatory ducts (<abbrev xmlns:xlink="http://www.w3.org/1999/xlink" xlink:title="copulatory duct" id="ABBRID0EBOAE" xlink:type="simple">CD</abbrev>) oval; spermathecae (S) oblong, slightly less than 2 times wider than long, slightly separated from each other; fertilization ducts (<abbrev xmlns:xlink="http://www.w3.org/1999/xlink" xlink:title="fertilization duct" id="ABBRID0EFOAE" xlink:type="simple">FD</abbrev>) posterior to spermathecae.</p></tp:treatment-sec><tp:treatment-sec sec-type="distribution" id="SECID0EJOAE"><title>Distribution.</title><p>Known only from the type locality in Xizang, China (Fig. <xref ref-type="fig" rid="F8">8</xref>).</p></tp:treatment-sec><tp:treatment-sec><!--Section generated to contain objects referenced in tp:taxon-treatment.--><fig id="F5" position="float" orientation="portrait"><object-id xmlns:xlink="http://www.w3.org/1999/xlink" content-type="doi" xlink:type="simple">10.3897/zookeys.1251.164206.figure5</object-id><object-id xmlns:xlink="http://www.w3.org/1999/xlink" content-type="arpha" xlink:type="simple">D9C6DB93-3DF4-569B-A78C-4E0284AFC59A</object-id><label>Figure 5.</label><caption><p>Epigyne of <italic><tp:taxon-name><tp:taxon-name-part taxon-name-part-type="genus" reg="Moneta">Moneta</tp:taxon-name-part> <tp:taxon-name-part taxon-name-part-type="species" reg="linzhi">linzhi</tp:taxon-name-part></tp:taxon-name></italic> Gan, Mi &amp; Wang, sp. nov. (A, B) female paratype (<abbrev xmlns:xlink="http://www.w3.org/1999/xlink" xlink:title="Museum of Tongren University" id="ABBRID0E3EAG" xlink:type="simple">TRU</abbrev>-XZ-THR-0003) and <italic><tp:taxon-name><tp:taxon-name-part taxon-name-part-type="genus" reg="Phoroncidia">Phoroncidia</tp:taxon-name-part> <tp:taxon-name-part taxon-name-part-type="species" reg="cibagou">cibagou</tp:taxon-name-part></tp:taxon-name></italic> Gan, Mi &amp; Wang, sp. nov. (C, D) female paratype (<abbrev xmlns:xlink="http://www.w3.org/1999/xlink" xlink:title="Museum of Tongren University" id="ABBRID0ELFAG" xlink:type="simple">TRU</abbrev>-XZ-THR-0067). A, C. Epigyne, ventral view; B, D. Vulva, dorsal view. Scale bars: 0.1 mm.</p></caption><graphic xmlns:xlink="http://www.w3.org/1999/xlink" xlink:href="zookeys-1251-001_article-164206__-g005.jpg" position="float" orientation="portrait" xlink:type="simple" id="oo_1408377.jpg"><uri content-type="original_file" xlink:type="simple">https://binary.pensoft.net/fig/1408377</uri></graphic></fig><fig id="F8" position="float" orientation="portrait"><object-id xmlns:xlink="http://www.w3.org/1999/xlink" content-type="doi" xlink:type="simple">10.3897/zookeys.1251.164206.figure8</object-id><object-id xmlns:xlink="http://www.w3.org/1999/xlink" content-type="arpha" xlink:type="simple">6FE5DE16-D7FA-510B-9ED5-A7D4EF619A70</object-id><label>Figure 8.</label><caption><p>Distributional records of the three new theridiid species.</p></caption><graphic xmlns:xlink="http://www.w3.org/1999/xlink" xlink:href="zookeys-1251-001_article-164206__-g008.jpg" position="float" orientation="portrait" xlink:type="simple" id="oo_1408380.jpg"><uri content-type="original_file" xlink:type="simple">https://binary.pensoft.net/fig/1408380</uri></graphic></fig></tp:treatment-sec><ref-list><ref id="B9"><mixed-citation xmlns:xlink="http://www.w3.org/1999/xlink" xlink:type="simple"><person-group><name name-style="western"><surname>Zhu</surname><given-names>MS</given-names></name></person-group> (<year>1998</year>) <source>Fauna Sinica: <tp:taxon-name><tp:taxon-name-part taxon-name-part-type="class">Arachnida</tp:taxon-name-part></tp:taxon-name>: <tp:taxon-name><tp:taxon-name-part taxon-name-part-type="order">Araneae</tp:taxon-name-part></tp:taxon-name>: <tp:taxon-name><tp:taxon-name-part taxon-name-part-type="family">Theridiidae</tp:taxon-name-part></tp:taxon-name>.</source><publisher-name>Science Press</publisher-name>, <publisher-loc>Beijing</publisher-loc>, <size units="page">436 pp</size>.</mixed-citation></ref><ref id="B4"><mixed-citation xmlns:xlink="http://www.w3.org/1999/xlink" xlink:type="simple"><person-group><name name-style="western"><surname>Lin</surname><given-names>YJ</given-names></name><name name-style="western"><surname>Hu</surname><given-names>CH</given-names></name><name name-style="western"><surname>Pham</surname><given-names>DS</given-names></name><name name-style="western"><surname>Li</surname><given-names>SQ</given-names></name></person-group> (<year>2024b</year>) <article-title>Taxonomic notes of theridiid spiders (<tp:taxon-name><tp:taxon-name-part taxon-name-part-type="order">Araneae</tp:taxon-name-part></tp:taxon-name>: <tp:taxon-name><tp:taxon-name-part taxon-name-part-type="family">Theridiidae</tp:taxon-name-part></tp:taxon-name>) from China and Vietnam. Zoological Research.</article-title><source>Diversity and Conservation</source><volume>1</volume>(<issue>2</issue>): <fpage>141</fpage>–<lpage>168</lpage>. <ext-link xlink:href="10.24272/j.issn.2097-3772.2024.604" ext-link-type="doi" xlink:type="simple">https://doi.org/10.24272/j.issn.2097-3772.2024.604</ext-link></mixed-citation></ref></ref-list></tp:taxon-treatment>
