# Supplementary material for: ﻿Three new species of Theridiidae Sundevall, 1833 (Araneae) from Xizang, China
Source: Zookeys. 2025 Sep 3;1251:1–15. doi: 10.3897/zookeys.1251.164206 (PMC12423636; doi:10.3897/zookeys.1251.164206)
Supplement: XML Treatment for Moneta yinae [file zookeys.1251.164206-treatment3.xml]

<!DOCTYPE tp:taxon-treatment
  PUBLIC "-//TaxonX//DTD Taxonomic Treatment Publishing DTD v0 20100105//EN" "tax-treatment-NSO.dtd">
<tp:taxon-treatment xmlns:tp="http://www.plazi.org/taxpub"><tp:treatment-meta><kwd-group><label>Taxon classification</label><kwd>
                <named-content content-type="kingdom">Animalia</named-content>
              </kwd><kwd>
                <named-content content-type="order">Araneae</named-content>
              </kwd><kwd>
                <named-content content-type="family">Theridiidae</named-content>
              </kwd></kwd-group><mixed-citation publication-type="journal"><person-group><name><surname>Gan</surname><given-names>Jiahui</given-names></name><name><surname>Mi</surname><given-names>Xiaoqi</given-names></name><name><surname>Wang</surname><given-names>Cheng</given-names></name><name><surname>Fan</surname><given-names>Liqing</given-names></name></person-group><article-title>﻿Three new species of <tp:taxon-name><tp:taxon-name-part taxon-name-part-type="family">Theridiidae</tp:taxon-name-part></tp:taxon-name> Sundevall, 1833 (<tp:taxon-name><tp:taxon-name-part taxon-name-part-type="order">Araneae</tp:taxon-name-part></tp:taxon-name>) from Xizang, China</article-title><source>Zookeys</source><day>03</day><month>09</month><year>2025</year><volume>1251</volume><fpage>1</fpage><lpage>15</lpage><pub-id pub-id-type="doi">10.3897/zookeys.1251.164206</pub-id></mixed-citation></tp:treatment-meta><tp:nomenclature><label>﻿</label><tp:taxon-name><object-id xmlns:xlink="http://www.w3.org/1999/xlink" content-type="arpha" xlink:type="simple">4CCFBC70-A53D-533B-9AF7-834318EC8FCF</object-id>
              <tp:taxon-name-part taxon-name-part-type="genus" reg="Moneta">Moneta</tp:taxon-name-part>
              <tp:taxon-name-part taxon-name-part-type="species" reg="yinae">yinae</tp:taxon-name-part>
              <object-id xmlns:xlink="http://www.w3.org/1999/xlink" content-type="zoobank" xlink:type="simple">https://zoobank.org/1DEDFCA5-8FA3-49C6-A568-E5E4122159CB</object-id>
            </tp:taxon-name><tp:taxon-authority>Gan, Mi &amp; Wang</tp:taxon-authority><tp:taxon-status xmlns:xlink="http://www.w3.org/1999/xlink" xlink:type="simple">sp. nov.</tp:taxon-status><xref ref-type="fig" rid="F3">Figs 3</xref><xref ref-type="fig" rid="F4">, 4</xref><xref ref-type="fig" rid="F8">, 8</xref></tp:nomenclature><tp:treatment-sec sec-type="type material" id="SECID0EJQAE"><title>Type material.</title><p><bold><italic>Holotype</italic></bold> • ♂ (<abbrev xmlns:xlink="http://www.w3.org/1999/xlink" xlink:title="Museum of Tongren University" id="ABBRID0EUQAE" xlink:type="simple">TRU</abbrev>-XZ-THR-0021), China: Xizang Autonomous Region, Linzhi City, Chayu County, Cibagou National Nature Reserve (<named-content xmlns:xlink="http://www.w3.org/1999/xlink" content-type="dwc:verbatimCoordinates" xlink:type="simple"><named-content content-type="geo-json" specific-use="{&#34;type&#34;:&#34;Point&#34;,&#34;coordinates&#34;:[97.066833,28.600500]}" id="NCID0E2QAE" xlink:type="simple">28°36.03'N, 97°4.01'E</named-content></named-content>, c. 2200 m), 22–27.VI. 2023, C. Wang leg. <bold><italic>Paratypes</italic></bold> • 29♀12♂ (<abbrev xmlns:xlink="http://www.w3.org/1999/xlink" xlink:title="Museum of Tongren University" id="ABBRID0EDRAE" xlink:type="simple">TRU</abbrev>-XZ-THR-0022–0062), same data as for holotype; • 1♀1♂ (<abbrev xmlns:xlink="http://www.w3.org/1999/xlink" xlink:title="Museum of Tongren University" id="ABBRID0EHRAE" xlink:type="simple">TRU</abbrev>-XZ-THR-0063–0064), Motuo County, Beibeng Township, De'ergong Village (29°10.84'N, 95°8.67'E, c. 2200 m), 25.V. 2024, X.Q. Mi et al. leg.</p></tp:treatment-sec><tp:treatment-sec sec-type="etymology" id="SECID0ELRAE"><title>Etymology.</title><p>The epithet is a patronym in honor of Prof. Changming Yin (late), who contributed to the taxonomy of Chinese spiders; noun in genitive case.</p></tp:treatment-sec><tp:treatment-sec sec-type="diagnosis" id="SECID0EQRAE"><title>Diagnosis.</title><p>This species is similar to that of <italic><tp:taxon-name><tp:taxon-name-part taxon-name-part-type="genus" reg="Moneta">M.</tp:taxon-name-part> <tp:taxon-name-part taxon-name-part-type="species" reg="mirabilis">mirabilis</tp:taxon-name-part></tp:taxon-name></italic> (Bösenberg &amp; Strand, 1906), but it can be easily distinguished by the following: (1) prolateral tegular apophysis (<abbrev xmlns:xlink="http://www.w3.org/1999/xlink" xlink:title="prolateral tegular apophysis" id="ABBRID0EBSAE" xlink:type="simple">PTA</abbrev>) is about triangular in ventral view (Fig. <xref ref-type="fig" rid="F3">3B</xref>) vs crescent-shaped (<xref ref-type="bibr" rid="B9">Zhu 1998</xref>: fig. 189C); (2) posterior portion of the ventral tegular apophysis (<abbrev xmlns:xlink="http://www.w3.org/1999/xlink" xlink:title="ventral tegular apophysis" id="ABBRID0ENSAE" xlink:type="simple">VTA</abbrev>) is almost triangular in ventral view (Fig. <xref ref-type="fig" rid="F3">3B</xref>) vs hooked (<xref ref-type="bibr" rid="B9">Zhu 1998</xref>: fig. 189C); (3) embolic apophysis (<abbrev xmlns:xlink="http://www.w3.org/1999/xlink" xlink:title="embolic apophysis" id="ABBRID0EZSAE" xlink:type="simple">EA</abbrev>) is almost straight in ventral view (Fig. <xref ref-type="fig" rid="F3">3B</xref>) vs obvious arc-shaped (<xref ref-type="bibr" rid="B9">Zhu 1998</xref>: fig. 189C); and (4) epigynal hood is distinct, posteriorly located (Fig. <xref ref-type="fig" rid="F4">4A</xref>) vs invisible (<xref ref-type="bibr" rid="B9">Zhu 1998</xref>: fig. 189B).</p><fig id="F3" position="float" orientation="portrait"><object-id xmlns:xlink="http://www.w3.org/1999/xlink" content-type="doi" xlink:type="simple">10.3897/zookeys.1251.164206.figure3</object-id><object-id xmlns:xlink="http://www.w3.org/1999/xlink" content-type="arpha" xlink:type="simple">5BAD9598-E3EC-50AA-ADC2-33B61DED28FA</object-id><label>Figure 3.</label><caption><p>Male palp of <italic><tp:taxon-name><tp:taxon-name-part taxon-name-part-type="genus" reg="Moneta">Moneta</tp:taxon-name-part> <tp:taxon-name-part taxon-name-part-type="species" reg="yinae">yinae</tp:taxon-name-part></tp:taxon-name></italic> Gan, Mi &amp; Wang, sp. nov., holotype. A. Prolateral view; B. Ventral view; C. Retrolateral view. Scale bars: 0.1 mm.</p></caption><graphic xmlns:xlink="http://www.w3.org/1999/xlink" xlink:href="zookeys-1251-001_article-164206__-g003.jpg" position="float" orientation="portrait" xlink:type="simple" id="oo_1408375.jpg"><uri content-type="original_file" xlink:type="simple">https://binary.pensoft.net/fig/1408375</uri></graphic></fig><fig id="F4" position="float" orientation="portrait"><object-id xmlns:xlink="http://www.w3.org/1999/xlink" content-type="doi" xlink:type="simple">10.3897/zookeys.1251.164206.figure4</object-id><object-id xmlns:xlink="http://www.w3.org/1999/xlink" content-type="arpha" xlink:type="simple">7DBAD76F-3143-50AE-B694-36DD1357E0F6</object-id><label>Figure 4.</label><caption><p><italic><tp:taxon-name><tp:taxon-name-part taxon-name-part-type="genus" reg="Moneta">Moneta</tp:taxon-name-part> <tp:taxon-name-part taxon-name-part-type="species" reg="yinae">yinae</tp:taxon-name-part></tp:taxon-name></italic> Gan, Mi &amp; Wang, sp. nov. A, B, D, E. Female paratype (<abbrev xmlns:xlink="http://www.w3.org/1999/xlink" xlink:title="Museum of Tongren University" id="ABBRID0EYUAE" xlink:type="simple">TRU</abbrev>-XZ-THR-0022), C. Male holotype. A. Epigyne, ventral view; B. Vulva, dorsal view; C, E. Habitus, dorsal view; D. Ditto, lateral view. Scale bars: 0.1 mm (A, B); 0.5 mm (C–E).</p></caption><graphic xmlns:xlink="http://www.w3.org/1999/xlink" xlink:href="zookeys-1251-001_article-164206__-g004.jpg" position="float" orientation="portrait" xlink:type="simple" id="oo_1408376.jpg"><uri content-type="original_file" xlink:type="simple">https://binary.pensoft.net/fig/1408376</uri></graphic></fig></tp:treatment-sec><tp:treatment-sec sec-type="description" id="SECID0EBVAE"><title>Description.</title><p><bold>Male</bold> (holotype; Figs <xref ref-type="fig" rid="F3">3</xref>, <xref ref-type="fig" rid="F4">4C</xref>). Total length 3.91. Carapace 1.46 long, 1.24 wide. Abdomen 2.57 long, 1.50 wide. Carapace ovoid, beige and edge grey, radial grooves indistinct. Clypeus projecting, 0.18 high. <abbrev xmlns:xlink="http://www.w3.org/1999/xlink" xlink:title="anterior eye row" id="ABBRID0ERVAE" xlink:type="simple">AER</abbrev> slightly recurved and <abbrev xmlns:xlink="http://www.w3.org/1999/xlink" xlink:title="posterior eye row" id="ABBRID0EVVAE" xlink:type="simple">PER</abbrev> straight. Eye sizes and inter-distances: <abbrev xmlns:xlink="http://www.w3.org/1999/xlink" xlink:title="anterior median eye" id="ABBRID0EZVAE" xlink:type="simple">AME</abbrev> 0.09, <abbrev xmlns:xlink="http://www.w3.org/1999/xlink" xlink:title="anterior lateral eye" id="ABBRID0E4VAE" xlink:type="simple">ALE</abbrev> 0.12, <abbrev xmlns:xlink="http://www.w3.org/1999/xlink" xlink:title="posterior median eye" id="ABBRID0EBWAE" xlink:type="simple">PME</abbrev> 0.10, <abbrev xmlns:xlink="http://www.w3.org/1999/xlink" xlink:title="posterior lateral eye" id="ABBRID0EFWAE" xlink:type="simple">PLE</abbrev> 0.13, <abbrev xmlns:xlink="http://www.w3.org/1999/xlink" xlink:title="anterior median eye" id="ABBRID0EJWAE" xlink:type="simple">AME</abbrev>–<abbrev xmlns:xlink="http://www.w3.org/1999/xlink" xlink:title="anterior median eye" id="ABBRID0ENWAE" xlink:type="simple">AME</abbrev> 0.18, <abbrev xmlns:xlink="http://www.w3.org/1999/xlink" xlink:title="anterior median eye" id="ABBRID0ERWAE" xlink:type="simple">AME</abbrev>–<abbrev xmlns:xlink="http://www.w3.org/1999/xlink" xlink:title="anterior lateral eye" id="ABBRID0EVWAE" xlink:type="simple">ALE</abbrev> 0.19, <abbrev xmlns:xlink="http://www.w3.org/1999/xlink" xlink:title="posterior median eye" id="ABBRID0EZWAE" xlink:type="simple">PME</abbrev>–<abbrev xmlns:xlink="http://www.w3.org/1999/xlink" xlink:title="posterior median eye" id="ABBRID0E4WAE" xlink:type="simple">PME</abbrev> 0.18, <abbrev xmlns:xlink="http://www.w3.org/1999/xlink" xlink:title="posterior median eye" id="ABBRID0EBXAE" xlink:type="simple">PME</abbrev>–<abbrev xmlns:xlink="http://www.w3.org/1999/xlink" xlink:title="posterior lateral eye" id="ABBRID0EFXAE" xlink:type="simple">PLE</abbrev> 0.22, <abbrev xmlns:xlink="http://www.w3.org/1999/xlink" xlink:title="anterior lateral eye" id="ABBRID0EJXAE" xlink:type="simple">ALE</abbrev>–<abbrev xmlns:xlink="http://www.w3.org/1999/xlink" xlink:title="posterior lateral eye" id="ABBRID0ENXAE" xlink:type="simple">PLE</abbrev> 0.13. Chelicerae pale yellow. Endite and sternum beige. Labium fulvous, base black grey. Legs pale yellow, without spots. Measurements of legs: I 10.97 (3.80, 3.43, 3.37, 0.37), II 6.96 (2.23, 2.33, 2.17, 0.23), III 3.77 (1.20, 1.17, 1.13, 0.27), IV 8.46 (2.80, 2.43, 2.83, 0.40). Abdomen rhomboid, dorsum grey, with ecru irregular spots, and pair of median sigilla running parallel to abdomen; venter creamy yellow.</p><p><bold><italic>Palp</italic></bold> (Fig. <xref ref-type="fig" rid="F3">3A–C</xref>): femur, patella and tibia yellow, femur c. 5.5 times longer than wide, patella and tibia about 2 times longer than wide; cymbium almost 2 times longer than wide; prolateral tegular apophysis (<abbrev xmlns:xlink="http://www.w3.org/1999/xlink" xlink:title="prolateral tegular apophysis" id="ABBRID0E3XAE" xlink:type="simple">PTA</abbrev>) sub-triangular in ventral view; ventral tegular apophysis (<abbrev xmlns:xlink="http://www.w3.org/1999/xlink" xlink:title="ventral tegular apophysis" id="ABBRID0EAYAE" xlink:type="simple">VTA</abbrev>) flat, wider than embolus, base wide and terminal sharp in ventral view; conductor (C) membranous, fusiform in ventral view; embolus (E) slightly curved into wave-shape, originates from retrolateral side of bulb, with base, knife-shaped apophysis extends along embolus, and wider than embolus.</p><p><bold>Female</bold> (<abbrev xmlns:xlink="http://www.w3.org/1999/xlink" xlink:title="Museum of Tongren University" id="ABBRID0EIYAE" xlink:type="simple">TRU</abbrev>-XZ-THR-0022; Fig. <xref ref-type="fig" rid="F4">4A, B, D, E</xref>). Total length 4.36. Carapace 1.43 long, 1.19 wide. Abdomen 2.93 long, 2.05 wide. Clypeus 0.21 high. Eye sizes and inter-distances: <abbrev xmlns:xlink="http://www.w3.org/1999/xlink" xlink:title="anterior median eye" id="ABBRID0EQYAE" xlink:type="simple">AME</abbrev> 0.07, <abbrev xmlns:xlink="http://www.w3.org/1999/xlink" xlink:title="anterior lateral eye" id="ABBRID0EUYAE" xlink:type="simple">ALE</abbrev> 0.09, <abbrev xmlns:xlink="http://www.w3.org/1999/xlink" xlink:title="posterior median eye" id="ABBRID0EYYAE" xlink:type="simple">PME</abbrev> 0.08, <abbrev xmlns:xlink="http://www.w3.org/1999/xlink" xlink:title="posterior lateral eye" id="ABBRID0E3YAE" xlink:type="simple">PLE</abbrev> 0.09, <abbrev xmlns:xlink="http://www.w3.org/1999/xlink" xlink:title="anterior median eye" id="ABBRID0EAZAE" xlink:type="simple">AME</abbrev>–<abbrev xmlns:xlink="http://www.w3.org/1999/xlink" xlink:title="anterior median eye" id="ABBRID0EEZAE" xlink:type="simple">AME</abbrev> 0.18, <abbrev xmlns:xlink="http://www.w3.org/1999/xlink" xlink:title="anterior median eye" id="ABBRID0EIZAE" xlink:type="simple">AME</abbrev>–<abbrev xmlns:xlink="http://www.w3.org/1999/xlink" xlink:title="anterior lateral eye" id="ABBRID0EMZAE" xlink:type="simple">ALE</abbrev> 0.20, <abbrev xmlns:xlink="http://www.w3.org/1999/xlink" xlink:title="posterior median eye" id="ABBRID0EQZAE" xlink:type="simple">PME</abbrev>–<abbrev xmlns:xlink="http://www.w3.org/1999/xlink" xlink:title="posterior median eye" id="ABBRID0EUZAE" xlink:type="simple">PME</abbrev> 0.18, <abbrev xmlns:xlink="http://www.w3.org/1999/xlink" xlink:title="posterior median eye" id="ABBRID0EYZAE" xlink:type="simple">PME</abbrev>–<abbrev xmlns:xlink="http://www.w3.org/1999/xlink" xlink:title="posterior lateral eye" id="ABBRID0E3ZAE" xlink:type="simple">PLE</abbrev> 0.23, <abbrev xmlns:xlink="http://www.w3.org/1999/xlink" xlink:title="anterior lateral eye" id="ABBRID0EA1AE" xlink:type="simple">ALE</abbrev>–<abbrev xmlns:xlink="http://www.w3.org/1999/xlink" xlink:title="posterior lateral eye" id="ABBRID0EE1AE" xlink:type="simple">PLE</abbrev> 0.12. Measurements of legs: I 9.48 (3.17, 2.87, 3.07, 0.37), II 6.19 (2.00, 2.03, 1.93, 0.23), III 3.49 (1.13, 1.13, 1.00, 0.23), IV 7.94 (2.57, 2.17, 2.77, 0.43). Habitus (Fig. <xref ref-type="fig" rid="F4">4D, E</xref>) similar to that of male, except darker.</p><p><bold><italic>Epigyne</italic></bold> (Fig. <xref ref-type="fig" rid="F4">4A, B</xref>): almost 1.5 times longer than wide, posteriorly with hood (H) opened upward; atrium large, nearly heart-shaped, with pair of anterolateral arc-shaped ridges; copulatory openings (<abbrev xmlns:xlink="http://www.w3.org/1999/xlink" xlink:title="copulatory opening" id="ABBRID0EX1AE" xlink:type="simple">CO</abbrev>) invisible, located anterolaterally on atrium; copulatory ducts (<abbrev xmlns:xlink="http://www.w3.org/1999/xlink" xlink:title="copulatory duct" id="ABBRID0E21AE" xlink:type="simple">CD</abbrev>) anteriorly extending at origin and then turn back and forming bowling ball-like portions; spermathecae (S) almost spherical, touched; fertilization ducts (<abbrev xmlns:xlink="http://www.w3.org/1999/xlink" xlink:title="fertilization duct" id="ABBRID0E61AE" xlink:type="simple">FD</abbrev>) posterior to spermathecae.</p></tp:treatment-sec><tp:treatment-sec sec-type="distribution" id="SECID0ED2AE"><title>Distribution.</title><p>Known only from the type locality in Xizang, China (Fig. <xref ref-type="fig" rid="F8">8</xref>).</p></tp:treatment-sec><tp:treatment-sec><!--Section generated to contain objects referenced in tp:taxon-treatment.--><fig id="F8" position="float" orientation="portrait"><object-id xmlns:xlink="http://www.w3.org/1999/xlink" content-type="doi" xlink:type="simple">10.3897/zookeys.1251.164206.figure8</object-id><object-id xmlns:xlink="http://www.w3.org/1999/xlink" content-type="arpha" xlink:type="simple">6FE5DE16-D7FA-510B-9ED5-A7D4EF619A70</object-id><label>Figure 8.</label><caption><p>Distributional records of the three new theridiid species.</p></caption><graphic xmlns:xlink="http://www.w3.org/1999/xlink" xlink:href="zookeys-1251-001_article-164206__-g008.jpg" position="float" orientation="portrait" xlink:type="simple" id="oo_1408380.jpg"><uri content-type="original_file" xlink:type="simple">https://binary.pensoft.net/fig/1408380</uri></graphic></fig></tp:treatment-sec><ref-list><ref id="B9"><mixed-citation xmlns:xlink="http://www.w3.org/1999/xlink" xlink:type="simple"><person-group><name name-style="western"><surname>Zhu</surname><given-names>MS</given-names></name></person-group> (<year>1998</year>) <source>Fauna Sinica: <tp:taxon-name><tp:taxon-name-part taxon-name-part-type="class">Arachnida</tp:taxon-name-part></tp:taxon-name>: <tp:taxon-name><tp:taxon-name-part taxon-name-part-type="order">Araneae</tp:taxon-name-part></tp:taxon-name>: <tp:taxon-name><tp:taxon-name-part taxon-name-part-type="family">Theridiidae</tp:taxon-name-part></tp:taxon-name>.</source><publisher-name>Science Press</publisher-name>, <publisher-loc>Beijing</publisher-loc>, <size units="page">436 pp</size>.</mixed-citation></ref></ref-list></tp:taxon-treatment>
