# Supplementary material for: ﻿Three new species of Theridiidae Sundevall, 1833 (Araneae) from Xizang, China
Source: Zookeys. 2025 Sep 3;1251:1–15. doi: 10.3897/zookeys.1251.164206 (PMC12423636; doi:10.3897/zookeys.1251.164206)
Supplement: XML Treatment for Phoroncidia [file zookeys.1251.164206-treatment4.xml]

<!DOCTYPE tp:taxon-treatment
  PUBLIC "-//TaxonX//DTD Taxonomic Treatment Publishing DTD v0 20100105//EN" "tax-treatment-NSO.dtd">
<tp:taxon-treatment xmlns:tp="http://www.plazi.org/taxpub"><tp:treatment-meta><kwd-group><label>Taxon classification</label><kwd>
                <named-content content-type="kingdom">Animalia</named-content>
              </kwd><kwd>
                <named-content content-type="order">Araneae</named-content>
              </kwd><kwd>
                <named-content content-type="family">Theridiidae</named-content>
              </kwd></kwd-group><mixed-citation publication-type="journal"><person-group><name><surname>Gan</surname><given-names>Jiahui</given-names></name><name><surname>Mi</surname><given-names>Xiaoqi</given-names></name><name><surname>Wang</surname><given-names>Cheng</given-names></name><name><surname>Fan</surname><given-names>Liqing</given-names></name></person-group><article-title>﻿Three new species of <tp:taxon-name><tp:taxon-name-part taxon-name-part-type="family">Theridiidae</tp:taxon-name-part></tp:taxon-name> Sundevall, 1833 (<tp:taxon-name><tp:taxon-name-part taxon-name-part-type="order">Araneae</tp:taxon-name-part></tp:taxon-name>) from Xizang, China</article-title><source>Zookeys</source><day>03</day><month>09</month><year>2025</year><volume>1251</volume><fpage>1</fpage><lpage>15</lpage><pub-id pub-id-type="doi">10.3897/zookeys.1251.164206</pub-id></mixed-citation></tp:treatment-meta><tp:nomenclature><label>﻿Genus</label><tp:taxon-name><object-id xmlns:xlink="http://www.w3.org/1999/xlink" content-type="arpha" xlink:type="simple">30F54C34-F67B-5C31-A69E-90786AFA354D</object-id>
              <tp:taxon-name-part taxon-name-part-type="genus" reg="Phoroncidia">Phoroncidia</tp:taxon-name-part>
            </tp:taxon-name><tp:taxon-authority>Westwood, 1835</tp:taxon-authority></tp:nomenclature><tp:treatment-sec sec-type="type species" id="SECID0EN3AE"><title>Type species.</title><p><italic><tp:taxon-name><tp:taxon-name-part taxon-name-part-type="genus" reg="Phoroncidia">Phoroncidia</tp:taxon-name-part> <tp:taxon-name-part taxon-name-part-type="species" reg="aculeata">aculeata</tp:taxon-name-part></tp:taxon-name></italic> Westwood, 1835.</p></tp:treatment-sec><tp:treatment-sec sec-type="notes" id="SECID0E53AE"><title>Notes.</title><p><italic><tp:taxon-name><tp:taxon-name-part taxon-name-part-type="genus" reg="Phoroncidia">Phoroncidia</tp:taxon-name-part></tp:taxon-name></italic> is represented by a group of spiders characterised by the eye region strongly overhanging the carapace, and by having a large sclerotized ring around the spinnerets (<xref ref-type="bibr" rid="B1">Gao and Li 2014</xref>). It contains 83 species distributed worldwide (<xref ref-type="bibr" rid="B7">WSC 2025</xref>). Among the species, 53 (nearly 60%) are known only from a single sex, and at least 20 species cannot be acutely identified due to a lack of enough diagnostic drawings or photos. Currently, nine species, including five endemics, are known from China (<xref ref-type="bibr" rid="B7">WSC 2025</xref>).</p></tp:treatment-sec><ref-list><ref id="B1"><mixed-citation xmlns:xlink="http://www.w3.org/1999/xlink" xlink:type="simple"><person-group><name name-style="western"><surname>Gao</surname><given-names>CX</given-names></name><name name-style="western"><surname>Li</surname><given-names>SQ</given-names></name></person-group> (<year>2014</year>) <article-title>Comb-footed spiders (<tp:taxon-name><tp:taxon-name-part taxon-name-part-type="order">Araneae</tp:taxon-name-part></tp:taxon-name>: <tp:taxon-name><tp:taxon-name-part taxon-name-part-type="family">Theridiidae</tp:taxon-name-part></tp:taxon-name>) in the tropical rainforest of Xishuangbanna, Southwest China.</article-title><source>Zoological Systematics</source><volume>39</volume>(<issue>1</issue>): <fpage>1</fpage>–<lpage>135</lpage>.</mixed-citation></ref><ref id="B7"><mixed-citation xmlns:xlink="http://www.w3.org/1999/xlink" xlink:type="simple">WSC [World Spider Catalog] (<year>2025</year>) World Spider Catalog, Version 26. Natural History Museum Bern. <ext-link xlink:href="10.24436/2" ext-link-type="doi" xlink:type="simple">https://doi.org/10.24436/2</ext-link> [Accessed on: 28 July 2025]</mixed-citation></ref></ref-list></tp:taxon-treatment>
