# Supplementary material for: ﻿Three new species of Theridiidae Sundevall, 1833 (Araneae) from Xizang, China
Source: Zookeys. 2025 Sep 3;1251:1–15. doi: 10.3897/zookeys.1251.164206 (PMC12423636; doi:10.3897/zookeys.1251.164206)
Supplement: XML Treatment for Phoroncidia cibagou [file zookeys.1251.164206-treatment5.xml]

<!DOCTYPE tp:taxon-treatment
  PUBLIC "-//TaxonX//DTD Taxonomic Treatment Publishing DTD v0 20100105//EN" "tax-treatment-NSO.dtd">
<tp:taxon-treatment xmlns:tp="http://www.plazi.org/taxpub"><tp:treatment-meta><kwd-group><label>Taxon classification</label><kwd>
                <named-content content-type="kingdom">Animalia</named-content>
              </kwd><kwd>
                <named-content content-type="order">Araneae</named-content>
              </kwd><kwd>
                <named-content content-type="family">Theridiidae</named-content>
              </kwd></kwd-group><mixed-citation publication-type="journal"><person-group><name><surname>Gan</surname><given-names>Jiahui</given-names></name><name><surname>Mi</surname><given-names>Xiaoqi</given-names></name><name><surname>Wang</surname><given-names>Cheng</given-names></name><name><surname>Fan</surname><given-names>Liqing</given-names></name></person-group><article-title>﻿Three new species of <tp:taxon-name><tp:taxon-name-part taxon-name-part-type="family">Theridiidae</tp:taxon-name-part></tp:taxon-name> Sundevall, 1833 (<tp:taxon-name><tp:taxon-name-part taxon-name-part-type="order">Araneae</tp:taxon-name-part></tp:taxon-name>) from Xizang, China</article-title><source>Zookeys</source><day>03</day><month>09</month><year>2025</year><volume>1251</volume><fpage>1</fpage><lpage>15</lpage><pub-id pub-id-type="doi">10.3897/zookeys.1251.164206</pub-id></mixed-citation></tp:treatment-meta><tp:nomenclature><label>﻿</label><tp:taxon-name><object-id xmlns:xlink="http://www.w3.org/1999/xlink" content-type="arpha" xlink:type="simple">84012E73-EF65-518C-9FB3-E9E4B3D5F7F2</object-id>
              <tp:taxon-name-part taxon-name-part-type="genus" reg="Phoroncidia">Phoroncidia</tp:taxon-name-part>
              <tp:taxon-name-part taxon-name-part-type="species" reg="cibagou">cibagou</tp:taxon-name-part>
              <object-id xmlns:xlink="http://www.w3.org/1999/xlink" content-type="zoobank" xlink:type="simple">https://zoobank.org/9C430AF8-349C-4AF6-BD0A-B37572159EE5</object-id>
            </tp:taxon-name><tp:taxon-authority>Gan, Mi &amp; Wang</tp:taxon-authority><tp:taxon-status xmlns:xlink="http://www.w3.org/1999/xlink" xlink:type="simple">sp. nov.</tp:taxon-status><xref ref-type="fig" rid="F5">Figs 5C, D</xref><xref ref-type="fig" rid="F6">, 6</xref><xref ref-type="fig" rid="F7">, 7</xref><xref ref-type="fig" rid="F8">, 8</xref></tp:nomenclature><tp:treatment-sec sec-type="type material" id="SECID0ER6AE"><title>Type material.</title><p><bold><italic>Holotype</italic></bold> • ♂ (<abbrev xmlns:xlink="http://www.w3.org/1999/xlink" xlink:title="Museum of Tongren University" id="ABBRID0E36AE" xlink:type="simple">TRU</abbrev>-XZ-THR-0065), China: Xizang Autonomous Region, Linzhi City, Chayu County, Cibagou National Nature Reserve (<named-content xmlns:xlink="http://www.w3.org/1999/xlink" content-type="dwc:verbatimCoordinates" xlink:type="simple"><named-content content-type="geo-json" specific-use="{&#34;type&#34;:&#34;Point&#34;,&#34;coordinates&#34;:[97.066833,28.600500]}" id="NCID0EEAAG" xlink:type="simple">28°36.03'N, 97°4.01'E</named-content></named-content>, c. 2200 m), 22–27.VI. 2023, C. Wang leg. <bold><italic>Paratypes</italic></bold> • 7♀3♂ (<abbrev xmlns:xlink="http://www.w3.org/1999/xlink" xlink:title="Museum of Tongren University" id="ABBRID0EMAAG" xlink:type="simple">TRU</abbrev>-XZ-THR-0066–0075), same data as for holotype.</p></tp:treatment-sec><tp:treatment-sec sec-type="etymology" id="SECID0EQAAG"><title>Etymology.</title><p>The specific name is a noun in apposition and refers to the type of locality, Cibagou National Nature Reserve.</p></tp:treatment-sec><tp:treatment-sec sec-type="diagnosis" id="SECID0EVAAG"><title>Diagnosis.</title><p>This species is similar to that of <italic><tp:taxon-name><tp:taxon-name-part taxon-name-part-type="genus" reg="Phoroncidia">P.</tp:taxon-name-part> <tp:taxon-name-part taxon-name-part-type="species" reg="septemaculeata">septemaculeata</tp:taxon-name-part></tp:taxon-name></italic> O. Pickard-Cambridge, 1873 in having similar copulatory organs, but it can be easily distinguished by the following: (1) origin of the embolus (E) after the embolic base is directed towards about 1 o’clock in retrolateral view (Fig. <xref ref-type="fig" rid="F6">6C</xref>) vs towards the 4 o’clock (<xref ref-type="bibr" rid="B5">Nafin et al. 2019</xref>: fig. 3A); (2) end of the prolateral tegular apophysis (<abbrev xmlns:xlink="http://www.w3.org/1999/xlink" xlink:title="prolateral tegular apophysis" id="ABBRID0EOBAG" xlink:type="simple">PTA</abbrev>) is blunt and flat (Fig. <xref ref-type="fig" rid="F6">6A</xref>) vs sharp and slender (<xref ref-type="bibr" rid="B5">Nafin et al. 2019</xref>: fig. 4B); (3) copulatory ducts (<abbrev xmlns:xlink="http://www.w3.org/1999/xlink" xlink:title="copulatory duct" id="ABBRID0E1BAG" xlink:type="simple">CD</abbrev>) are forming a circle on proximal 1/3, and extending beyond the anterior-most level of the spermathecae (Figs <xref ref-type="fig" rid="F5">5C, D</xref>, <xref ref-type="fig" rid="F7">7B</xref>) vs not forming similar circle, and just extending to the median level of the spermathecae (<xref ref-type="bibr" rid="B5">Nafin et al. 2019</xref>: fig. 4F); and (4) female abdomen is about trapeziform (Fig. <xref ref-type="fig" rid="F7">7D</xref>) vs quadrate (<xref ref-type="bibr" rid="B5">Nafin et al. 2019</xref>: fig. 2A).</p></tp:treatment-sec><tp:treatment-sec sec-type="description" id="SECID0ESCAG"><title>Description.</title><p><bold>Male</bold> (holotype; Figs <xref ref-type="fig" rid="F6">6</xref>, <xref ref-type="fig" rid="F7">7C, E</xref>). Total length 2.75. Carapace 1.07 long, 1.03 wide. Abdomen 2.00 long, 1.95 wide. Carapace yellow brown except edge brown; ocular area protrudes more than female and extends forward to upper part of forehead. Chelicerae, endites and sternum yellowish-brown, labium brown, fused with sternum, endites, sternum and labium covered with brown setae. Legs overall yellow except femora, patellae, tibiae I and tibiae IV dark brown, and metatarsi I yellow brown, tibiae I with 5 short spines. Measurements of legs: I 4.37 (1.63, 1.18, 0.88, 0.68), II 2.86 (1.05, 0.88, 0.40, 0.53), III 2.32 (0.75, 0.73, 0.36, 0.48), IV 3.66 (1.40, 1.16, 0.49, 0.61). Abdomen sclerotized, dorsum yellow, covered with circular impressed dots, with eleven symmetrically arranged, circular orange-brown spots, four small and seven larger and edge with seven short and stout spines; later sub-triangular, with five circular orange-brown spots, and brown sclerotized ring encircled spinnarets; venter colored as dorsum.</p><p><bold><italic>Palp</italic></bold> (Fig. <xref ref-type="fig" rid="F6">6A–C</xref>): femur yellow, c. 6 times longer than wide; patella and tibia almost equal in length; tibia gradually widened from base to distal end, with several dorso-distal setae; cymbium ~2 times longer than wide, with tapered antero-retrolateral hook with blunt tip; embolus (E) slender, originates from upper of retrolateral side of bulb, curved into C-shape at origin, and then extending along edge of bulb to top of conductor; embolic base (<abbrev xmlns:xlink="http://www.w3.org/1999/xlink" xlink:title="embolic base" id="ABBRID0ENDAG" xlink:type="simple">EB</abbrev>) sub-oval, with short, spiny, baso-prolateral apophysis; conductor (C) membranous and transparent; prolateral tegular apophysis (<abbrev xmlns:xlink="http://www.w3.org/1999/xlink" xlink:title="prolateral tegular apophysis" id="ABBRID0ERDAG" xlink:type="simple">PTA</abbrev>) flat and elongated, about one-third cymbial length, end truncated.</p><p><bold>Female</bold> (<abbrev xmlns:xlink="http://www.w3.org/1999/xlink" xlink:title="Museum of Tongren University" id="ABBRID0EZDAG" xlink:type="simple">TRU</abbrev>-XZ-THR-0066; Figs <xref ref-type="fig" rid="F5">5C, D</xref>, <xref ref-type="fig" rid="F7">7A, B, D, F</xref>). Total length 3.52. Carapace 1.41 long, 1.16 wide. Abdomen 3.03 long, 5.42 wide. Measurements of legs: I 5.10 (2.00, 1.45, 0.81, 0.84), II 3.24 (1.24, 1.00, 0.40, 0.60), III 3.03 (1.08, 1.00, 0.40, 0.55), IV 4.97 (1.86, 1.68, 0.65, 0.78). Habitus (Fig. <xref ref-type="fig" rid="F7">7D, F</xref>) generally similar to that of male except bulge and protrusion of head region smaller, femora, patellae I dark brown, tibiae I without spines, abdomen sliver, and more swollen.</p><fig id="F5" position="float" orientation="portrait"><object-id xmlns:xlink="http://www.w3.org/1999/xlink" content-type="doi" xlink:type="simple">10.3897/zookeys.1251.164206.figure5</object-id><object-id xmlns:xlink="http://www.w3.org/1999/xlink" content-type="arpha" xlink:type="simple">D9C6DB93-3DF4-569B-A78C-4E0284AFC59A</object-id><label>Figure 5.</label><caption><p>Epigyne of <italic><tp:taxon-name><tp:taxon-name-part taxon-name-part-type="genus" reg="Moneta">Moneta</tp:taxon-name-part> <tp:taxon-name-part taxon-name-part-type="species" reg="linzhi">linzhi</tp:taxon-name-part></tp:taxon-name></italic> Gan, Mi &amp; Wang, sp. nov. (A, B) female paratype (<abbrev xmlns:xlink="http://www.w3.org/1999/xlink" xlink:title="Museum of Tongren University" id="ABBRID0E3EAG" xlink:type="simple">TRU</abbrev>-XZ-THR-0003) and <italic><tp:taxon-name><tp:taxon-name-part taxon-name-part-type="genus" reg="Phoroncidia">Phoroncidia</tp:taxon-name-part> <tp:taxon-name-part taxon-name-part-type="species" reg="cibagou">cibagou</tp:taxon-name-part></tp:taxon-name></italic> Gan, Mi &amp; Wang, sp. nov. (C, D) female paratype (<abbrev xmlns:xlink="http://www.w3.org/1999/xlink" xlink:title="Museum of Tongren University" id="ABBRID0ELFAG" xlink:type="simple">TRU</abbrev>-XZ-THR-0067). A, C. Epigyne, ventral view; B, D. Vulva, dorsal view. Scale bars: 0.1 mm.</p></caption><graphic xmlns:xlink="http://www.w3.org/1999/xlink" xlink:href="zookeys-1251-001_article-164206__-g005.jpg" position="float" orientation="portrait" xlink:type="simple" id="oo_1408377.jpg"><uri content-type="original_file" xlink:type="simple">https://binary.pensoft.net/fig/1408377</uri></graphic></fig><fig id="F6" position="float" orientation="portrait"><object-id xmlns:xlink="http://www.w3.org/1999/xlink" content-type="doi" xlink:type="simple">10.3897/zookeys.1251.164206.figure6</object-id><object-id xmlns:xlink="http://www.w3.org/1999/xlink" content-type="arpha" xlink:type="simple">87FFBDF5-DFEA-5CBE-9750-E56C889FB17C</object-id><label>Figure 6.</label><caption><p>Male palp of <italic><tp:taxon-name><tp:taxon-name-part taxon-name-part-type="genus" reg="Phoroncidia">Phoroncidia</tp:taxon-name-part> <tp:taxon-name-part taxon-name-part-type="species" reg="cibagou">cibagou</tp:taxon-name-part></tp:taxon-name></italic> Gan, Mi &amp; Wang, sp. nov., holotype. A. Prolateral view; B. Ventral view; C. Retrolateral view. Scale bars: 0.1 mm.</p></caption><graphic xmlns:xlink="http://www.w3.org/1999/xlink" xlink:href="zookeys-1251-001_article-164206__-g006.jpg" position="float" orientation="portrait" xlink:type="simple" id="oo_1408378.jpg"><uri content-type="original_file" xlink:type="simple">https://binary.pensoft.net/fig/1408378</uri></graphic></fig><p><bold><italic>Epigyne</italic></bold> (Figs <xref ref-type="fig" rid="F5">5C, D</xref>, <xref ref-type="fig" rid="F7">7A, B</xref>): highly sclerotized, except part of anteromedian portion transparent, with sheet-shaped basal plate (<abbrev xmlns:xlink="http://www.w3.org/1999/xlink" xlink:title="basal epigynal plate" id="ABBRID0E2GAG" xlink:type="simple">BP</abbrev>) beyond epigastric groove; copulatory openings (<abbrev xmlns:xlink="http://www.w3.org/1999/xlink" xlink:title="copulatory opening" id="ABBRID0E6GAG" xlink:type="simple">CO</abbrev>) small, anterior to basal epigynal plate; copulatory ducts (<abbrev xmlns:xlink="http://www.w3.org/1999/xlink" xlink:title="copulatory duct" id="ABBRID0EDHAG" xlink:type="simple">CD</abbrev>) long, anteroprolaterally extending at origin until forming circle at proximal 1/3, then extending into invert U-shape, and distal end connected to bottom of spermathecae; spermathecae (S) pear-shaped, separated from each other ~1/4 their width; fertilization ducts (<abbrev xmlns:xlink="http://www.w3.org/1999/xlink" xlink:title="fertilization duct" id="ABBRID0EHHAG" xlink:type="simple">FD</abbrev>) tilted upwards.</p><fig id="F7" position="float" orientation="portrait"><object-id xmlns:xlink="http://www.w3.org/1999/xlink" content-type="doi" xlink:type="simple">10.3897/zookeys.1251.164206.figure7</object-id><object-id xmlns:xlink="http://www.w3.org/1999/xlink" content-type="arpha" xlink:type="simple">0A940F6D-79D9-59EB-A06F-F7884FCA0FD6</object-id><label>Figure 7.</label><caption><p><italic><tp:taxon-name><tp:taxon-name-part taxon-name-part-type="genus" reg="Phoroncidia">Phoroncidia</tp:taxon-name-part> <tp:taxon-name-part taxon-name-part-type="species" reg="cibagou">cibagou</tp:taxon-name-part></tp:taxon-name></italic> Gan, Mi &amp; Wang, sp. nov. A, B, D, F. Female paratype (<abbrev xmlns:xlink="http://www.w3.org/1999/xlink" xlink:title="Museum of Tongren University" id="ABBRID0E5HAG" xlink:type="simple">TRU</abbrev>-XZ-THR-0066) C, E. Male holotype. A. Epigyne, ventral view; B. Vulva, dorsal view; C, D. Habitus, dorsal view; E, F. Ditto, lateral view. Scale bars: 0.1 mm (A, B); 0.5 mm (C–F).</p></caption><graphic xmlns:xlink="http://www.w3.org/1999/xlink" xlink:href="zookeys-1251-001_article-164206__-g007.jpg" position="float" orientation="portrait" xlink:type="simple" id="oo_1408379.jpg"><uri content-type="original_file" xlink:type="simple">https://binary.pensoft.net/fig/1408379</uri></graphic></fig></tp:treatment-sec><tp:treatment-sec sec-type="distribution" id="SECID0EHIAG"><title>Distribution.</title><p>Known only from the type locality in Xizang, China (Fig. <xref ref-type="fig" rid="F8">8</xref>).</p><fig id="F8" position="float" orientation="portrait"><object-id xmlns:xlink="http://www.w3.org/1999/xlink" content-type="doi" xlink:type="simple">10.3897/zookeys.1251.164206.figure8</object-id><object-id xmlns:xlink="http://www.w3.org/1999/xlink" content-type="arpha" xlink:type="simple">6FE5DE16-D7FA-510B-9ED5-A7D4EF619A70</object-id><label>Figure 8.</label><caption><p>Distributional records of the three new theridiid species.</p></caption><graphic xmlns:xlink="http://www.w3.org/1999/xlink" xlink:href="zookeys-1251-001_article-164206__-g008.jpg" position="float" orientation="portrait" xlink:type="simple" id="oo_1408380.jpg"><uri content-type="original_file" xlink:type="simple">https://binary.pensoft.net/fig/1408380</uri></graphic></fig></tp:treatment-sec><ref-list><ref id="B5"><mixed-citation xmlns:xlink="http://www.w3.org/1999/xlink" xlink:type="simple"><person-group><name name-style="western"><surname>Nafin</surname><given-names>KS</given-names></name><name name-style="western"><surname>Sumesh</surname><given-names>NV</given-names></name><name name-style="western"><surname>Sudhin</surname><given-names>PP</given-names></name><name name-style="western"><surname>Sudhikumar</surname><given-names>AV</given-names></name></person-group> (<year>2019</year>) <article-title>Redescription and new records of <italic><tp:taxon-name><tp:taxon-name-part taxon-name-part-type="genus">Phoroncidia</tp:taxon-name-part> <tp:taxon-name-part taxon-name-part-type="species">septemaculeata</tp:taxon-name-part></tp:taxon-name></italic> O. Pickard-Cambridge 1873 from India (<tp:taxon-name><tp:taxon-name-part taxon-name-part-type="order">Araneae</tp:taxon-name-part></tp:taxon-name>: <tp:taxon-name><tp:taxon-name-part taxon-name-part-type="family">Theridiidae</tp:taxon-name-part></tp:taxon-name>).</article-title><source>Zootaxa</source><volume>4691</volume>(<issue>2</issue>): <fpage>188</fpage>–<lpage>194</lpage>. <ext-link xlink:href="10.11646/zootaxa.4691.2.9" ext-link-type="doi" xlink:type="simple">https://doi.org/10.11646/zootaxa.4691.2.9</ext-link></mixed-citation></ref></ref-list></tp:taxon-treatment>
